# Supplementary material for: Cytokine Profiling and Intra-Articular Injection of Autologous Platelet-Rich Plasma in Knee Osteoarthritis
Source: Int J Mol Sci. 2022 Jan 14;23(2):890. doi: 10.3390/ijms23020890 (PMC8779764; doi:10.3390/ijms23020890)
Supplement: Supplementary file 1 [file ijms-23-00890-s001.zip]

Archive with 1 entries (1 files):
- ijms-1516487-supplementary.pdf
